# Supplementary material for: Potent neutralization by monoclonal human IgM against SARS‐CoV‐2 is impaired by class switch
Source: EMBO Rep. 2022 May 12;23(7):e53956. doi: 10.15252/embr.202153956 (PMC9253785; doi:10.15252/embr.202153956)
Supplement: Supplementary file 6 — Dataset EV4 [file EMBR-23-0-s007.txt]

probe_number	mu_seqs	gamma_seqs	lambda_seqs	alpha_seqs	kappa_seqs
P1	TTGGCTGCCTCGCACAGGACTTCCT	GGGCCCATCGGTCTTCCCCCTGG	CCCTCGGTCACTCTGTTCCCGCCCT	GCATCCCCGACCAGCCCCAAGGTCTTCCCGCTGAGCCTC	ACTGTGGCTGCACCATCTGTCTTCA
P2	GGGGGCAAGTACGCAGCCACCTCAC	GCTGTCCTACAGTCCTCAGGACT	GTGACTTCTACCCGGGAGCCGTGAC	TGCCTGGTCCAGGGCTTCTTCCCCCA	TTGTGTGCCTGCTGAATAACTTCTA
P3	AGAAAAGAACGTGCCTCTTCCAGTG	ATCACAAGCCCAGCAACACCAAG	CACCACACCCTCCAAACAAAGCAAC	CGTGACCGCCAGAAACTTCCCACC	CAGAGCAGGACAGCAAGGACAGCAC
P4	TCTGCCAGGCCACGGGTTTCAGTCC	TGCGTGGTGGTGGACGTGAGCCA	AAGTCCCACAGAAGCTACAGCTGCC	TCCGTGACATGCCACGTGAAGCACT	TCACCCATCAGGGCCTGAGCTCGCC
P5	AAAGAGTCTGGGCCCACGACCTACA	GGCAAGGAGTACAAGTGCAAGGT	AATGTTCATAGGTTCTCAACCCTCA	TGCACCGACCGGCCCTCGAGGACCT	kappa
P6	GACCTTCCAGCAGAATGCGTCCTCC	TGACCAAGAACCAGGTCAGCCTG	lambda	CCTTCACCTGGACGCCCTCAAGTGG	kappa
P7	CCAAGTTGACCTGCCTGGTCACAGA	GACGGCTCCTTCTTCCTCTACAG	lambda	TGGCTGCTACAGCGTGTCCAGTGTC	kappa
P8	AGCCACCCCAATGCCACTTTCAGCG	ATGCTCCGTGATGCATGAGGCTC	lambda	TGCCGCCGCCGTCGGAGGAGCTGGC	kappa
P9	CTCGCCACTGAAGCAGACCATCTCC	gamma	lambda	GTGCTGGTTCGCTGGCTGCAGGGGT	kappa
P10	CCACCATCACGTGCCTGGTGACGGG	gamma	lambda	AGCCAGGGCACCACCACCTTCGCTG	kappa
P11	ATGCCTGAGCCCCAGGCCCCAGGCC	gamma	lambda	CCTGCATGGTGGGCCACGAGGCCCT	kappa
P12	GGCCCTGCCCAACAGGGTCACCGAG	gamma	lambda	TGTCAATGTGTCTGTTGTCATGGCG	kappa
P13	GACCCTGCTGGCCTGCCCACAGGCT	gamma	lambda	alpha	kappa
